# Supplementary material for: Recurrent but Short-Lived Duplications of Centromeric Proteins in Holocentric Caenorhabditis Species
Source: Mol Biol Evol. 2022 Sep 29;39(10):msac206. doi: 10.1093/molbev/msac206 (PMC9577544; doi:10.1093/molbev/msac206)
Supplement: msac206_Supplementary_Data [file msac206_supplementary_data.zip]

Archive with 3 entries (3 files):
- ~ Supplemental Tables_d5.xlsx
- ALLSuppplementaryDataS1-11.docx
- SupplFigsS1-S7combined.pdf
