# Supplementary material for: Recurrent but Short-Lived Duplications of Centromeric Proteins in Holocentric Caenorhabditis Species
Source: Mol Biol Evol. 2022 Sep 29;39(10):msac206. doi: 10.1093/molbev/msac206 (PMC9577544; doi:10.1093/molbev/msac206)
Supplement: msac206_Supplementary_Data [file msac206_supplementary_data.zip › ~ Supplemental Tables_d5.xlsx]

## Sheet: Supplementary Table 1- PAML
Supplemental Table S1A: PAML analyses of Caenorhabditis hcp-3
Alignment	Species	Tree file	Num. seqs	Seq. length (nt)	Seq. length (codons)	Codeml selection model	Starting omega	Codon model	lnL	Num. parameters	NsSites Test	2diffML	Degrees of freedom	p-value	Tree Length
hcp-3 from Clade 1 without duplicates	C. zanzibari, C. nigoni, C. briggsae, C. sp51, C. sp44, C. wallacei, C. tropicalis, C. inopinata, C. oiwi, C. kamaaina	Gene Tree	10	276	92	7	0.4	2	-1496.07	20	M7vsM8
						8			-1494.68	22		2.79798	2	0.246846	7.25851
hcp-3 from subgroup of Clade 1 based on Figure 2	C. tribulationis, C. sp41, C. zanzibari, C. sinica, C. nigoni, C. briggsae, C. remanei, C. latens, C. oiwi, C. kamaaina	Gene Tree	10	276	92	7	0.4	2	-1301.97	20	M7vsM8
						8			-1300.38	22		3.18894	2	0.203017	5.46523
hcp-3 from subgroup of Clade 1 based on Figure 2	C. sp51, C. sp44, C. sp48, C. brenneri, C. wallacei, C. tropicalis, C. doughertyi, C. sp54, C. inopinata	Gene Tree	9	276	92	7	0.4	2	-1353.3	18	M7vsM8
						8			-1351.88	20		2.84305	2	0.241346	5.34821
hcp-3 from Clade 2	C. waitukubuli, C. panamensis, C. nouraguensis, C. becei, C. yunquensis, C. macrosperma, C. sulstoni, C. afra, C. sp49, C. sp25, C. imperialis, C. japonica	Gene Tree	12	276	92	7	0.4	2	-1924.21	24	M7vsM8
						8			-1924.21	26		-0.00184	2	1	10.0029
hcp-3 from Clade 2 without duplicates	C. waitukubuli, C. nouraguensis, C. becei, C. yunquensis, C. macrosperma, C. sulstoni, C. sp25, C. imperialis, C. japonica	Gene Tree	9	276	92	7	0.4	2	-1486.47	18	M7vsM8
						8			-1486.48	20		-0.001612	2	1	8.68151
Supplemental Table S1B: dN/dS of hcp-3 genes in Caenorhabditis
	HFD dN/dS
C. remanei hcp-3 C. latens hcp-3	0.18
C. remanei hcp-3L4 C. latens hcp-3L4	0.02
C. sinica hcp-3 C. tribulationis hcp-3	0.02
C. sinica hcp-3L2 C. tribulationis hcp-3L2	0.04
C. brenneri hcp-3 C. sp48 hcp-3	0.03
C. brenneri hcp-3L5 C. sp48 hcp-3L5	0.08
Supplemental Table S1C: PAML analyses of Caenorhabditis kinetochore proteins
Gene	Species	Tree file	Num. seqs	Seq. length (nt)	Seq. length (codons)	Codeml selection model	Starting omega	Codon model	lnL	Num. parameters	NsSites Test	2diffML	Degrees of freedom	p-value	Tree Length
hcp-4	C. afra, C. becei, C. imperialis, C. japonica, C. macrosperma, C. nouraguensis, C. panamensis, C. sp25, C. sp49, C. sulstoni, C. waitukubuli, C. yunquensis	Gene Tree	11	2568	856	7	0.4	2	-23064.2	22	M7vsM8
						8			-23062.8	24		2.72213	2	0.256388
	C. brenneri, C. briggsae, C. doughertyi, C. elegans, C. inopinata, C. kamaaina, C. latens, C. nigoni, C. oiwi, C. remanei, C. sinica, C. sp41, C. sp44, C. sp48, C. sp51, C. sp54, C. tribulationis, C. tropicalis, C. wallacei, C. zanzibari	Gene Tree	20	2460	820	7	0.4	2	-36902.9	40	M7vsM8
						8			-36894.4	42		17.1141	2	0.000192181
						8a			-36895.1	41	M8vs8a	1.49736	1	0.221078
knl-2	C. afra, C. becei, C. imperialis, C. japonica, C. macrosperma, C. nouraguensis, C. panamensis, C. sp25, C. sp49, C. sulstoni, C. waitukubuli, C. yunquensis	Gene Tree	12	2556	852	7	0.4	2	-24061.7	24	M7vsM8
						8			-24056	26		11.3681	2	0.00339972
						8a			-24056	25	M8vsM8a	0	1	1
	C. brenneri, C. briggsae, C. doughertyi, C. elegans, C. inopinata, C. kamaaina, C. latens, C. nigoni, C. oiwi, C. remanei, C. sinica, C. sp41, C. sp44, C. sp48, C. sp51, C. sp54, C. tribulationis, C. tropicalis, C. wallacei, C. zanzibari	Gene Tree	19	2694	898	7	0.4	2	-32931.5	38	M7vsM8
						8			-32931.5	40		-0.00346	2	1
knl-1	C. afra, C. becei, C. imperialis, C. japonica, C. macrosperma, C. nouraguensis, C. panamensis, C. sp25, C. sp49, C. sulstoni, C. waitukubuli, C. yunquensis	Gene Tree	11	2802	934	7	0.4	2	-25761.7	22	M7vsM8
						8			-25761.7	24		-0.004096	2	1
zwl-1	C. afra, C. becei, C. imperialis, C. japonica, C. macrosperma, C. nouraguensis, C. panamensis, C. sp25, C. sp49, C. sulstoni, C. waitukubuli, C. yunquensis	Gene Tree	11	1884	628	7	0.4	2	-13678.9	22	M7vsM8
						8			-13671.6	24		14.5624	2	0.00068835
						8a			-13671.6	23	M8vs8a	0	1	1
	C. brenneri, C. briggsae, C. doughertyi, C. elegans, C. inopinata, C. kamaaina, C. latens, C. nigoni, C. oiwi, C. remanei, C. sinica, C. sp41, C. sp44, C. sp48, C. sp51, C. sp54, C. tribulationis, C. tropicalis, C. wallacei, C. zanzibari	Gene Tree	18	1896	632	7	0.4	2	-18243.5	36	M7vsM8
						8			-18234.2	38		18.7151	2	8.63106e-05
						8a			-18234.2	37	M8vs8a	0	1	1
spdl-1	C. afra, C. becei, C. imperialis, C. japonica, C. macrosperma, C. nouraguensis, C. panamensis, C. sp25, C. sp49, C. sulstoni, C. waitukubuli, C. yunquensis	Gene Tree	11	1494	498	7	0.4	2	-12007.8	22	M7vsM8
						8			-12001.9	24		11.7888	2	0.00275487
						8a			-12002.4	23	M8vs8a	0.93523	1	0.333508
	C. brenneri, C. briggsae, C. doughertyi, C. elegans, C. inopinata, C. kamaaina, C. latens, C. nigoni, C. oiwi, C. remanei, C. sinica, C. sp41, C. sp44, C. sp48, C. sp51, C. sp54, C. tribulationis, C. tropicalis, C. wallacei, C. zanzibari	Gene Tree	20	1443	481	7	0.4	2	-16301.5	40	M7vsM8
						8			-16301.5	42		0	2	1
ndc-80	C. afra, C. becei, C. imperialis, C. japonica, C. macrosperma, C. nouraguensis, C. panamensis, C. sp25, C. sp49, C. sulstoni, C. waitukubuli, C. yunquensis	Gene Tree	12	1797	599	7	0.4	2	-15537.1	24	M7vsM8
						8			-15534.3	26		5.61725	2	0.0602878
	C. brenneri, C. briggsae, C. doughertyi, C. elegans, C. inopinata, C. kamaaina, C. latens, C. nigoni, C. oiwi, C. remanei, C. sinica, C. sp41, C. sp44, C. sp48, C. sp51, C. sp54, C. tribulationis, C. tropicalis, C. wallacei, C. zanzibari	Gene Tree	20	1794	598	7	0.4	2	-22717.2	40	M7vsM8
						8			-22717.2	42		0	2	1
him-10	C. afra, C. becei, C. imperialis, C. japonica, C. macrosperma, C. nouraguensis, C. panamensis, C. sp25, C. sp49, C. sulstoni, C. waitukubuli, C. yunquensis	Gene Tree	12	1473	491	7	0.4	2	-14437.8	24	M7vsM8
						8			-14437.6	26		0.226096	2	0.893108
	C. brenneri, C. briggsae, C. doughertyi, C. elegans, C. inopinata, C. kamaaina, C. latens, C. nigoni, C. oiwi, C. remanei, C. sinica, C. sp41, C. sp44, C. sp48, C. sp51, C. sp54, C. tribulationis, C. tropicalis, C. wallacei, C. zanzibari	Gene Tree	20	1473	491	7	0.4	2	-18351.1	40	M7vsM8
						8			-18351.1	42		0	2	1
Supplemental Table S1D: Paiwise PAML analyses of Caenorhabditis kinetochore ancestral proteins and their duplicates
Gene	Species	seq length (nt)	seq length (codons)	Model	starting omega	lnL	2diffML	df	p value (sig is <0.05)	estimated omega(s)
hcp-4	C. afra (Ancestral vs duplicate)	1506	502	0	0.4	-3767.13
					1	-3774.87	15.4805	1	8.3363e-05	0.5765
	C. kamaaina (Ancestral vs duplicate)	1293	431	0	0.4	-2360.83
					1	-2376.11	30.5658	1	3.22727e-08	0.3638
	C. latens (Ancestral vs duplicate)	2199	733	0	0.4	-3913.71
					1	-3923.88	20.3278	1	6.52462e-06	0.5056
	C. remanei (Ancestral vs duplicate)	2097	699	0	0.4	-3773.7
					1	-3781.01	14.6147	1	0.00013188	0.5564
	C. sp44 (Ancestral vs duplicate)	1716	572	0	0.4	-3482.36
					1	-3486.48	8.25635	1	0.00406097	0.6488
	C. sp54 (Ancestral vs duplicate 1)	1131	377	0	0.4	-1995.53
					1	-2003.7	16.358	1	5.24357e-05	0.4081
	C. sp54 (Ancestral vs duplicate 2)	1131	377	0	0.4	-1848.82
					1	-1851.82	6.01018	1	0.0142235	0.5106
him-10	C. sp44 (Ancestral vs duplicate)	1473	491	0	0.4	-2869.3
					1	-2922.15	105.69	1	8.62028e-25	0.2142
	C. sp54 (Ancestral vs duplicate)	1473	491	0	0.4	-2337.92
					1	-2340.51	5.18476	1	0.0227859	0.5696
knl-1	C. brenneri (Ancestral vs duplicate)	2991	997	0	0.4	-5085.03
					1	-5138.04	106.02	1	7.29829e-25	0.2516
	C. briggsae (Ancestral vs duplicate)	876	292	0	0.4	-2163.68
					1	-2186.84	46.3254	1	1.00159e-11	0.0105
	C. inopinata (Ancestral vs duplicate)	2571	857	0	0.4	-4465.99
					1	-4478.96	25.9406	1	3.52079e-07	0.4698
	C. nigoni (Ancestral vs duplicate)	873	291	0	0.4	-2153.94
					1	-2170.8	33.7112	1	6.39331e-09	0.1798
	C. oiwi (Ancestral vs duplicate)	489	163	0	0.4	-897.526
					1	-907.071	19.0901	1	1.24689e-05	0.2393
	C. sp41 (Ancestral vs duplicate)	939	313	0	0.4	-2366.38
					1	-2394.37	55.9826	1	7.31135e-14	0.1157
	C. sp54 (Ancestral vs duplicate)	1272	424	0	0.4	-2333.11
					1	-2346.56	26.9035	1	2.13867e-07	0.3794
knl-2	C. afra (Ancestral vs duplicate)	1329	443	0	0.4	-3015.9
					1	-3027.83	23.8642	1	1.03374e-06	0.3564
	C. inopinata (Ancestral vs duplicate)	2460	820	0	0.4	-4050.66
					1	-4052.4	3.46913	1	0.0625243	0.7103
	C. sp54 (Ancestral vs duplicate)	2583	861	0	0.4	-5401
					1	-5422	42.0018	1	9.11893e-11	0.4713
ndc-80	C. imperialis (Ancestral vs duplicate)	1779	593	0	0.4	-3630.52
					1	-3749.53	238.024	1	1.06039e-53	0.1319
	C. sp54 (Ancestral vs duplicate)	621	207	0	0.4	-1195.38
					1	-1195.94	1.1148	1	0.29104	0.7478
	C. wallacei (Ancestral vs duplicate)	1746	582	0	0.4	-3753.74
					1	-3908.01	308.549	1	4.52263e-69	0.0707
spdl-1	C. doughertyi (Ancestral vs duplicate)	1335	445	0	0.4	-2103.5
					1	-2108.6	10.2063	1	0.00139963	0.4248
	C. sp44 (Ancestral vs duplicate)	1371	457	0	0.4	-2657.71
					1	-2664.83	14.247	1	0.000160314	0.4962
	C. sp49 (Ancestral vs duplicate)	1446	482	0	0.4	-2178.88
					1	-2182.98	8.20084	1	0.0041871	0.4177

## Sheet: 2- Primers used for RT-PCR
Supplemental Table S2: Primers used for RT-PCR analyses
Figure Reference	Gene	Species used	Primer	Primer Sequence (5->3' direction)
Figure 3, 5C and Supplemental Figure S2	tbb-2	Common to all species	Forward	ATGTTCCGTGGACGCATGTC
			Reverse	GTGAACTCCATCTCGTCCAT
Figure 3 and Supplementary Figure S2	hcp-3	C. tribulationis	Forward	CCACAGCAACGATTTTGGCA
			Reverse	GCATTCTCACTGGTTGGGGA
	hcp-3L		Forward	GGCCATCGCTATGAACGAGA
			Reverse	CCAACGCTTTTTGTCCTGGG
	hcp-3	C. sinica	Forward	GTGATTGGACCACCGACGAAG
			Reverse	CCGAGGAGCAAGAGATTGCC
	hcp-3L		Forward	CAACTGCGCTGGAGATGGAGA
			Reverse	GTCAGAGCTCTCATCTGAGC
	hcp-3	C. remanei	Forward	GAGAGCCACCGATTCTCAGA
			Reverse	CACTTGCGACTACGCGTCTTTGTGACTC
	hcp-3L		Forward	AGCAAGCGGAGAGAGCATTT
			Reverse	CGATTTGGTGACACGACTTTTGCCTG
	hcp-3	C. latens	Forward	GAGAATATGGCACCCCAGCGA
			Reverse	TACGCGTCTTTGTGACTCTG
	hcp-3L		Forward	GATTCGGATAGTGATGTGATG
			Reverse	CGGTTTTTTGACTTGGTGACACG
	hcp-3	C. doughteryi	Forward	GAACGTGCTGAGGAAGTTAGCAAGCAAATC
			Reverse	GGTCCTTGATAAGAGCTCTGATTCAGTCCAG
	hcp-3L		Forward	CTGGTGGAACTGCCTTGGACTTCAAC
			Reverse	GCGAATGATTTCATGAACGAGACGTGCG
	hcp-3	C. elegans	Forward	AGGATCATGCAACGTCTCAAACATGACATGC
			Reverse	CCAGCTCTATTTCCATCGCC
	hcp-3L		Forward	GGATCATGCAACGTCTCCAACATGACACAC
			Reverse	GGTGACTGATGGTGACTGTTGGCTG
	hcp-3	C. panamensis	Forward	CGCGACAACAATCGAAATGGGAATGTGC
			Reverse	TCGACGGATGCAATCTTGTGCG
	hcp-3L		Forward	ATGCCCGCGTCGCCAGAAAGAGAG
			Reverse	TGAGAAGACACCGACGAACG
	hcp-3	C. afra	Forward	ACGAGACTCCAGTCGTCGCAG
			Reverse	CGGTAATCGCTTGAACTTGTAA
	hcp-3L/hcp-4L- primers only amplify hcp-3L		Forward	CGGAAGAAGAGGAGAAGGAG
			Reverse	GCTTGAACTTGTAGTAGCCTC
Figure 5C	hcp-3L/hcp-4L- primers amplify fusion as depicted in Figure 4B		Forward	CGCTGGCATCGAAGAGGAAC
			Reverse	GCCATCGCTTCTGGCCTC

## Sheet: 3- Motif coordinates
Supplemental Table S3: Coordinates of HCP-3 motifs in two representive species, C. elegans and C. becei
		C. elegans				C. becei
		HCP-3		CPAR-1		HCP-3
	motif #	residue # (start-end)	amino acid sequence	residue # (start-end)	sequence	residue # (start-end)	amino acid sequence
N-tail motifs	1	1-20	MADDTPIIEEIAEQNESVTR	1-20	MADDGPIIEEIAEKNGRVAR	1-21	MDEMDGPHIEEVFDSPRRETS
	2	N/A	N/A	N/A	N/A	22-42	VLREANQQANVRKRTRSQYEA
	3	34-62	SVPGFNTSAAGVNDLIDILNQYKKELEDD	34-63	SVPGFNTSATGYADLIALLDQYKNDLEAVG	49-77	KRPDFNRNAELMGEAIEIMKQQSDEMERE
	4	74-102	SVPGFNTSAAGVNDLIDILNQYKKELEDD	N/A	N/A	89-117	YIRKLKDRIKAYTKKREDAIEQFRQEREN
	5	N/A	N/A	66-76	DLEQARRRAPS	120-130	HTEMARRRANY
	6	111-125	DFTVGRNSTNLVDYS	78-92, 131-145	DITVGSNSTNLVDYS, DGTNGRNGSRAGSSS	134-148	DITDRENRTRLQPSS
	7	N/A	N/A	N/A	N/A	151-171	YRSYEQRNLRASSDEDEFDDQ
	8	N/A	N/A	N/A	N/A	180-187	QRSRSRSP
	9	N/A	N/A	116-130	SHHQSPINVGNRNDT	191-205	HTYHSTMNYQRQDDT
	10	N/A	N/A	N/A	N/A	207-220	THRSYQNSSAAAGS
	11	N/A	N/A	N/A	N/A	226-245	HQTRLRIGKSRVTKTNSRKW
HFD motifs	12	192-228	RPGQKALEEIRKYQKTEDLLIQKAPFARLVREIMQTS	165-201	RPGQKALEEIRKYQESEDLLIPKAPFARLVREIMQTS	246-282	KPGEKAMREIRQYQKSTDMLIQKAPFCRLVHEIMQDV
	13	236-285	RIRSDAISALQEAAEAFLVEMFEGSSLISTHAKRVTLMTTDIQLYRRLCL	209-258	RIRSDAINALQEASEALLVQMFDGSSLISAHSKRATLTTTDVQLYRRLCL	290-339	RIRAEALGALQEAAEAFLVEMFEGSVLIANHAKRVTLMPTDIQLYRRLCL

## Sheet: 4- Pairwise distance&difference
Supplemental Table S4A: Pairwise distances for HCP-3 amino acid-based phylogeny
	C_afra_hcp-3L8	C_brenneri_hcp-3L5	C_doughertyi_hcp-3L6	C_elegans_cpar-1	C_latens_hcp-3L4	C_panamensis_hcp-3L10	C_remanei_hcp-3L4	C_sinica_hcp-3L2	C_tribulationis_hcp-3L2	C_afra_hcp-3	C_becei_hcp-3	C_brenneri_hcp-3	C_briggsae_hcp-3	C_doughertyi_hcp-3	C_elegans_hcp-3	C_inopinata_hcp-3	C_japonica_hcp-3	C_kamaaina_hcp-3	C_latens_hcp-3	C_nouraguensis_hcp-3	C_panamensis_hcp-3	C_remanei_hcp-3	C_sinica_hcp-3	C_sulstoni_hcp-3	C_tribulationis_hcp-3	C_tropicalis_hcp-3	C_waitukubuli_hcp-3	C_zanzibari_hcp-3	C_imperialis_hcp-3	C_macrosperma_hcp-3	C_nigoni_hcp-3	C_oiwi_hcp-3	C_sp25_hcp-3	C_sp41_hcp-3	C_sp41_hcp-3L2	C_sp44_hcp-3	C_sp48_hcp-3	C_sp48_hcp-3L5	C_sp48_hcp-3L7	C_sp49_hcp-3	C_sp49_hcp-3L9	C_sp51_hcp-3	C_sp54_hcp-3	C_sp54_hcp-3L3	C_wallacei_hcp-3	C_yunquensis_hcp-3
C_afra_hcp-3L8
C_brenneri_hcp-3L5	0.269129
C_doughertyi_hcp-3L6	0.24323	0.133531
C_elegans_cpar-1	0.463285	0.463285	0.451985
C_latens_hcp-3L4	0.21197	0.131928	0.200671	0.428193
C_panamensis_hcp-3L10	0.283944	0.283944	0.30295	0.411099	0.283944
C_remanei_hcp-3L4	0.225956	0.144831	0.186877	0.411099	0.0112996	0.298982
C_sinica_hcp-3L2	0.329753	0.198177	0.173272	0.445585	0.21197	0.314249	0.21197
C_tribulationis_hcp-3L2	0.298982	0.171148	0.159849	0.394292	0.171148	0.298982	0.157903	0.144831
C_afra_hcp-3	0.0689929	0.25453	0.257829	0.463285	0.21197	0.269129	0.225956	0.298982	0.314249
C_becei_hcp-3	0.240141	0.240141	0.228842	0.428193	0.225956	0.144831	0.240141	0.184571	0.225956	0.198177
C_brenneri_hcp-3	0.240141	0.0578196	0.107889	0.445585	0.131928	0.269129	0.144831	0.184571	0.144831	0.25453	0.240141
C_briggsae_hcp-3	0.240141	0.119189	0.146603	0.445585	0.119189	0.240141	0.131928	0.157903	0.144831	0.240141	0.198177	0.10661
C_doughertyi_hcp-3	0.228842	0.146603	0.0584962	0.488353	0.200671	0.30295	0.214657	0.173272	0.186877	0.24323	0.214657	0.107889	0.146603
C_elegans_hcp-3	0.314249	0.314249	0.318454	0.21197	0.283944	0.314249	0.298982	0.298982	0.283944	0.298982	0.298982	0.298982	0.298982	0.318454
C_inopinata_hcp-3	0.345502	0.198177	0.24323	0.445585	0.283944	0.361502	0.298982	0.283944	0.269129	0.329753	0.298982	0.21197	0.240141	0.228842	0.345502
C_japonica_hcp-3	0.314249	0.269129	0.228842	0.411099	0.269129	0.329753	0.283944	0.25453	0.283944	0.298982	0.269129	0.240141	0.240141	0.228842	0.269129	0.314249
C_kamaaina_hcp-3	0.257829	0.173272	0.159849	0.434286	0.186877	0.272644	0.200671	0.173272	0.186877	0.287682	0.200671	0.159849	0.146603	0.173272	0.287682	0.257829	0.24323
C_latens_hcp-3	0.25453	0.119189	0.146603	0.394292	0.0941872	0.25453	0.10661	0.131928	0.144831	0.240141	0.157903	0.119189	0.0941872	0.133531	0.25453	0.198177	0.225956	0.133531
C_nouraguensis_hcp-3	0.25453	0.240141	0.24323	0.463285	0.240141	0.157903	0.25453	0.198177	0.240141	0.21197	0.0227283	0.25453	0.21197	0.228842	0.329753	0.298982	0.25453	0.186877	0.184571
C_panamensis_hcp-3	0.25453	0.240141	0.257829	0.428193	0.240141	0.0459851	0.25453	0.269129	0.269129	0.240141	0.10661	0.225956	0.198177	0.257829	0.298982	0.329753	0.283944	0.228842	0.21197	0.119189
C_remanei_hcp-3	0.25453	0.119189	0.146603	0.394292	0.10661	0.25453	0.119189	0.131928	0.144831	0.240141	0.157903	0.119189	0.0819171	0.133531	0.25453	0.198177	0.225956	0.133531	0.0112996	0.184571	0.21197
C_sinica_hcp-3	0.283944	0.131928	0.173272	0.394292	0.144831	0.25453	0.157903	0.119189	0.144831	0.269129	0.198177	0.119189	0.0941872	0.159849	0.283944	0.240141	0.21197	0.159849	0.0941872	0.198177	0.21197	0.0941872
C_sulstoni_hcp-3	0.157903	0.225956	0.200671	0.445585	0.25453	0.298982	0.269129	0.298982	0.283944	0.131928	0.198177	0.240141	0.25453	0.159849	0.298982	0.283944	0.283944	0.24323	0.225956	0.198177	0.269129	0.225956	0.283944
C_tribulationis_hcp-3	0.283944	0.171148	0.173272	0.377763	0.131928	0.283944	0.144831	0.144831	0.131928	0.283944	0.184571	0.157903	0.119189	0.173272	0.269129	0.25453	0.225956	0.173272	0.0941872	0.198177	0.25453	0.10661	0.0819171	0.269129
C_tropicalis_hcp-3	0.217413	0.122103	0.109199	0.405465	0.161843	0.261215	0.175449	0.217413	0.203228	0.231802	0.231802	0.109199	0.135175	0.109199	0.2464	0.203228	0.2464	0.175449	0.161843	0.231802	0.231802	0.14842	0.175449	0.189242	0.189242
C_waitukubuli_hcp-3	0.225956	0.240141	0.214657	0.411099	0.240141	0.157903	0.25453	0.21197	0.240141	0.198177	0.0459851	0.225956	0.21197	0.200671	0.283944	0.283944	0.240141	0.228842	0.171148	0.0697958	0.119189	0.171148	0.198177	0.198177	0.184571	0.217413
C_zanzibari_hcp-3	0.298982	0.198177	0.200671	0.411099	0.171148	0.298982	0.184571	0.171148	0.131928	0.314249	0.21197	0.184571	0.144831	0.173272	0.283944	0.269129	0.25453	0.186877	0.119189	0.225956	0.269129	0.119189	0.131928	0.25453	0.10661	0.217413	0.240141
C_imperialis_hcp-3	0.25453	0.314249	0.30295	0.481303	0.240141	0.394292	0.25453	0.377763	0.361502	0.269129	0.361502	0.298982	0.283944	0.272644	0.298982	0.329753	0.269129	0.318454	0.283944	0.377763	0.361502	0.283944	0.314249	0.240141	0.283944	0.231802	0.298982	0.298982
C_macrosperma_hcp-3	0.240141	0.25453	0.228842	0.411099	0.225956	0.144831	0.240141	0.171148	0.225956	0.21197	0.0112996	0.240141	0.198177	0.214657	0.283944	0.298982	0.25453	0.200671	0.157903	0.0342891	0.10661	0.157903	0.184571	0.21197	0.171148	0.231802	0.0342891	0.21197	0.345502
C_nigoni_hcp-3	0.240141	0.0941872	0.146603	0.428193	0.0941872	0.25453	0.10661	0.157903	0.144831	0.240141	0.198177	0.10661	0.0578196	0.146603	0.283944	0.21197	0.25453	0.120628	0.0819171	0.198177	0.21197	0.0819171	0.0819171	0.240141	0.119189	0.122103	0.21197	0.131928	0.283944	0.198177
C_oiwi_hcp-3	0.257829	0.186877	0.146603	0.434286	0.186877	0.272644	0.200671	0.159849	0.173272	0.287682	0.200671	0.146603	0.133531	0.146603	0.287682	0.272644	0.228842	0.0346856	0.133531	0.200671	0.228842	0.133531	0.146603	0.257829	0.159849	0.189242	0.228842	0.173272	0.318454	0.200671	0.133531
C_sp25_hcp-3	0.269129	0.314249	0.30295	0.463285	0.25453	0.377763	0.269129	0.345502	0.345502	0.283944	0.361502	0.298982	0.283944	0.272644	0.269129	0.329753	0.314249	0.30295	0.298982	0.377763	0.361502	0.298982	0.314249	0.240141	0.298982	0.2464	0.298982	0.314249	0.0819171	0.345502	0.283944	0.30295
C_sp41_hcp-3	0.298982	0.184571	0.200671	0.411099	0.171148	0.269129	0.184571	0.144831	0.171148	0.283944	0.198177	0.171148	0.119189	0.186877	0.298982	0.269129	0.198177	0.186877	0.10661	0.198177	0.225956	0.10661	0.0459851	0.269129	0.0941872	0.231802	0.198177	0.131928	0.298982	0.184571	0.131928	0.173272	0.329753
C_sp41_hcp-3L2	0.283944	0.184571	0.146603	0.394292	0.171148	0.269129	0.171148	0.0697958	0.0941872	0.283944	0.171148	0.171148	0.131928	0.159849	0.269129	0.269129	0.25453	0.173272	0.131928	0.184571	0.240141	0.131928	0.119189	0.25453	0.10661	0.161843	0.198177	0.119189	0.314249	0.157903	0.119189	0.159849	0.329753	0.144831
C_sp44_hcp-3	0.283944	0.144831	0.120628	0.499652	0.198177	0.298982	0.21197	0.225956	0.184571	0.283944	0.298982	0.0941872	0.171148	0.120628	0.283944	0.269129	0.283944	0.228842	0.198177	0.314249	0.269129	0.198177	0.198177	0.25453	0.21197	0.122103	0.283944	0.225956	0.329753	0.298982	0.171148	0.214657	0.283944	0.25453	0.21197
C_sp48_hcp-3	0.240141	0.0697958	0.0953102	0.463285	0.144831	0.269129	0.157903	0.157903	0.157903	0.225956	0.21197	0.0227283	0.119189	0.0828877	0.314249	0.21197	0.25453	0.186877	0.119189	0.225956	0.225956	0.119189	0.119189	0.21197	0.171148	0.0964603	0.198177	0.198177	0.314249	0.21197	0.119189	0.173272	0.314249	0.171148	0.157903	0.0941872
C_sp48_hcp-3L5	0.25453	0.119189	0.173272	0.445585	0.198177	0.314249	0.184571	0.171148	0.157903	0.225956	0.25453	0.144831	0.184571	0.186877	0.345502	0.240141	0.283944	0.214657	0.171148	0.25453	0.283944	0.171148	0.171148	0.240141	0.21197	0.175449	0.25453	0.225956	0.345502	0.269129	0.157903	0.228842	0.329753	0.225956	0.184571	0.184571	0.119189
C_sp48_hcp-3L7	0.394292	0.345502	0.416894	0.518344	0.345502	0.394292	0.345502	0.329753	0.361502	0.345502	0.377763	0.345502	0.394292	0.416894	0.394292	0.394292	0.428193	0.399799	0.361502	0.361502	0.377763	0.361502	0.345502	0.377763	0.411099	0.371564	0.361502	0.428193	0.537393	0.377763	0.361502	0.399799	0.481303	0.394292	0.377763	0.361502	0.329753	0.329753
C_sp49_hcp-3	0.298982	0.361502	0.350202	0.499652	0.25453	0.377763	0.269129	0.377763	0.361502	0.298982	0.345502	0.345502	0.298982	0.318454	0.314249	0.394292	0.269129	0.30295	0.298982	0.345502	0.361502	0.298982	0.298982	0.269129	0.283944	0.291521	0.314249	0.298982	0.10661	0.329753	0.298982	0.30295	0.144831	0.283944	0.329753	0.377763	0.361502	0.345502	0.499652
C_sp49_hcp-3L9	0.298982	0.361502	0.350202	0.499652	0.25453	0.377763	0.269129	0.377763	0.361502	0.298982	0.345502	0.345502	0.298982	0.318454	0.314249	0.394292	0.269129	0.30295	0.298982	0.345502	0.361502	0.298982	0.298982	0.269129	0.283944	0.291521	0.314249	0.298982	0.10661	0.329753	0.298982	0.30295	0.144831	0.283944	0.329753	0.377763	0.361502	0.345502	0.499652	0
C_sp51_hcp-3	0.269129	0.0697958	0.133531	0.481303	0.157903	0.298982	0.171148	0.157903	0.157903	0.240141	0.184571	0.0941872	0.144831	0.120628	0.329753	0.171148	0.25453	0.159849	0.10661	0.184571	0.25453	0.10661	0.144831	0.184571	0.171148	0.135175	0.198177	0.198177	0.314249	0.198177	0.119189	0.173272	0.329753	0.171148	0.157903	0.171148	0.0697958	0.119189	0.345502	0.361502	0.361502
C_sp54_hcp-3	0.240141	0.144831	0.133531	0.428193	0.171148	0.225956	0.184571	0.184571	0.21197	0.225956	0.184571	0.0941872	0.131928	0.120628	0.283944	0.240141	0.25453	0.173272	0.144831	0.198177	0.184571	0.131928	0.157903	0.21197	0.171148	0.122103	0.198177	0.184571	0.283944	0.184571	0.144831	0.159849	0.298982	0.184571	0.171148	0.144831	0.0819171	0.21197	0.377763	0.314249	0.314249	0.144831
C_sp54_hcp-3L3	0.534082	0.422857	0.428996	0.574088	0.476924	0.514664	0.495616	0.476924	0.495616	0.534082	0.476924	0.371564	0.440556	0.411296	0.534082	0.422857	0.514664	0.465363	0.388371	0.495616	0.495616	0.405465	0.422857	0.514664	0.422857	0.4173	0.458575	0.440556	0.574088	0.476924	0.440556	0.447014	0.574088	0.458575	0.458575	0.458575	0.371564	0.476924	0.637267	0.553885	0.553885	0.422857	0.355034
C_wallacei_hcp-3	0.203228	0.161843	0.135175	0.388371	0.14842	0.2464	0.161843	0.203228	0.189242	0.217413	0.217413	0.135175	0.135175	0.135175	0.231802	0.2464	0.203228	0.189242	0.14842	0.231802	0.217413	0.14842	0.14842	0.217413	0.161843	0.0591889	0.203228	0.161843	0.203228	0.217413	0.122103	0.175449	0.2464	0.175449	0.14842	0.14842	0.122103	0.189242	0.388371	0.261215	0.261215	0.175449	0.135175	0.435318
C_yunquensis_hcp-3	0.25453	0.329753	0.287682	0.428193	0.298982	0.25453	0.314249	0.269129	0.298982	0.240141	0.119189	0.314249	0.269129	0.287682	0.329753	0.345502	0.25453	0.272644	0.240141	0.144831	0.21197	0.240141	0.269129	0.25453	0.240141	0.307025	0.119189	0.283944	0.345502	0.10661	0.269129	0.272644	0.345502	0.269129	0.25453	0.361502	0.298982	0.298982	0.445585	0.345502	0.345502	0.283944	0.298982	0.574088	0.291521
Supplemental Table S4B: Pairwise number of differences for HCP-3 amino acid-based alignments
	C_afra_hcp-3L8	C_brenneri_hcp-3L5	C_doughertyi_hcp-3L6	C_elegans_cpar-1	C_latens_hcp-3L4	C_panamensis_hcp-3L10	C_remanei_hcp-3L4	C_sinica_hcp-3L2	C_tribulationis_hcp-3L2	C_afra_hcp-3	C_becei_hcp-3	C_brenneri_hcp-3	C_briggsae_hcp-3	C_doughertyi_hcp-3	C_elegans_hcp-3	C_inopinata_hcp-3	C_japonica_hcp-3	C_kamaaina_hcp-3	C_latens_hcp-3	C_nouraguensis_hcp-3	C_panamensis_hcp-3	C_remanei_hcp-3	C_sinica_hcp-3	C_sulstoni_hcp-3	C_tribulationis_hcp-3	C_tropicalis_hcp-3	C_waitukubuli_hcp-3	C_zanzibari_hcp-3	C_imperialis_hcp-3	C_macrosperma_hcp-3	C_nigoni_hcp-3	C_oiwi_hcp-3	C_sp25_hcp-3	C_sp41_hcp-3	C_sp41_hcp-3L2	C_sp44_hcp-3	C_sp48_hcp-3	C_sp48_hcp-3L5	C_sp48_hcp-3L7	C_sp49_hcp-3	C_sp49_hcp-3L9	C_sp51_hcp-3	C_sp54_hcp-3	C_sp54_hcp-3L3	C_wallacei_hcp-3	C_yunquensis_hcp-3
C_afra_hcp-3L8
C_brenneri_hcp-3L5	21
C_doughertyi_hcp-3L6	19	11
C_elegans_cpar-1	33	33	32
C_latens_hcp-3L4	17	11	16	31
C_panamensis_hcp-3L10	22	22	23	30	22
C_remanei_hcp-3L4	18	12	15	30	1	23
C_sinica_hcp-3L2	25	16	14	32	17	24	17
C_tribulationis_hcp-3L2	23	14	13	29	14	23	13	12
C_afra_hcp-3	6	20	20	33	17	21	18	23	24
C_becei_hcp-3	19	19	18	31	18	12	19	15	18	16
C_brenneri_hcp-3	19	5	9	32	11	21	12	15	12	20	19
C_briggsae_hcp-3	19	10	12	32	10	19	11	13	12	19	16	9
C_doughertyi_hcp-3	18	12	5	34	16	23	17	14	15	19	17	9	12
C_elegans_hcp-3	24	24	24	17	22	24	23	23	22	23	23	23	23	24
C_inopinata_hcp-3	26	16	19	32	22	27	23	22	21	25	23	17	19	18	26
C_japonica_hcp-3	24	21	18	30	21	25	22	20	22	23	21	19	19	18	21	24
C_kamaaina_hcp-3	20	14	13	31	15	21	16	14	15	22	16	13	12	14	22	20	19
C_latens_hcp-3	20	10	12	29	8	20	9	11	12	19	13	10	8	11	20	16	18	11
C_nouraguensis_hcp-3	20	19	19	33	19	13	20	16	19	17	2	20	17	18	25	23	20	15	15
C_panamensis_hcp-3	20	19	20	31	19	4	20	21	21	19	9	18	16	20	23	25	22	18	17	10
C_remanei_hcp-3	20	10	12	29	9	20	10	11	12	19	13	10	7	11	20	16	18	11	1	15	17
C_sinica_hcp-3	22	11	14	29	12	20	13	10	12	21	16	10	8	13	22	19	17	13	8	16	17	8
C_sulstoni_hcp-3	13	18	16	32	20	23	21	23	22	11	16	19	20	13	23	22	22	19	18	16	21	18	22
C_tribulationis_hcp-3	22	14	14	28	11	22	12	12	11	22	15	13	10	14	21	20	18	14	8	16	20	9	7	21
C_tropicalis_hcp-3	17	10	9	29	13	20	14	17	16	18	18	9	11	9	19	16	19	14	13	18	18	12	14	15	15
C_waitukubuli_hcp-3	18	19	17	30	19	13	20	17	19	16	4	18	17	16	22	22	19	18	14	6	10	14	16	16	15	17
C_zanzibari_hcp-3	23	16	16	30	14	23	15	14	11	24	17	15	12	14	22	21	20	15	10	18	21	10	11	20	9	17	19
C_imperialis_hcp-3	20	24	23	34	19	29	20	28	27	21	27	23	22	21	23	25	21	24	22	28	27	22	24	19	22	18	23	23
C_macrosperma_hcp-3	19	20	18	30	18	12	19	14	18	17	1	19	16	17	22	23	20	16	13	3	9	13	15	17	14	18	3	17	26
C_nigoni_hcp-3	19	8	12	31	8	20	9	13	12	19	16	9	5	12	22	17	20	10	7	16	17	7	7	19	10	10	17	11	22	16
C_oiwi_hcp-3	20	15	12	31	15	21	16	13	14	22	16	12	11	12	22	21	18	3	11	16	18	11	12	20	13	15	18	14	24	16	11
C_sp25_hcp-3	21	24	23	33	20	28	21	26	26	22	27	23	22	21	21	25	24	23	23	28	27	23	24	19	23	19	23	24	7	26	22	23
C_sp41_hcp-3	23	15	16	30	14	21	15	12	14	22	16	14	10	15	23	21	16	15	9	16	18	9	4	21	8	18	16	11	23	15	11	14	25
C_sp41_hcp-3L2	22	15	12	29	14	21	14	6	8	22	14	14	11	13	21	21	20	14	11	15	19	11	10	20	9	13	16	10	24	13	10	13	25	12
C_sp44_hcp-3	22	12	10	35	16	23	17	18	15	22	23	8	14	10	22	21	22	18	16	24	21	16	16	20	17	10	22	18	25	23	14	17	22	20	17
C_sp48_hcp-3	19	6	8	33	12	21	13	13	13	18	17	2	10	7	24	17	20	15	10	18	18	10	10	17	14	8	16	16	24	17	10	14	24	14	13	8
C_sp48_hcp-3L5	20	10	14	32	16	24	15	14	13	18	20	12	15	15	26	19	22	17	14	20	22	14	14	19	17	14	20	18	26	21	13	18	25	18	15	15	10
C_sp48_hcp-3L7	29	26	30	36	26	29	26	25	27	26	28	26	29	30	29	29	31	29	27	27	28	27	26	28	30	27	27	31	37	28	27	29	34	29	28	27	25	25
C_sp49_hcp-3	23	27	26	35	20	28	21	28	27	23	26	26	23	24	24	29	21	23	23	26	27	23	23	21	22	22	24	23	9	25	23	23	12	22	25	28	27	26	35
C_sp49_hcp-3L9	23	27	26	35	20	28	21	28	27	23	26	26	23	24	24	29	21	23	23	26	27	23	23	21	22	22	24	23	9	25	23	23	12	22	25	28	27	26	35	0
C_sp51_hcp-3	21	6	11	34	13	23	14	13	13	19	15	8	12	10	25	14	20	13	9	15	20	9	12	15	14	11	16	16	24	16	10	14	25	14	13	14	6	10	26	27	27
C_sp54_hcp-3	19	12	11	31	14	18	15	15	17	18	15	8	11	10	22	19	20	14	12	16	15	11	13	17	14	10	16	15	22	15	12	13	23	15	14	12	7	17	28	24	24	12
C_sp54_hcp-3L3	36	30	30	38	33	35	34	33	34	36	33	27	31	29	36	30	35	32	28	34	34	29	30	35	30	29	32	31	38	33	31	31	38	32	32	32	27	33	41	37	37	30	26
C_wallacei_hcp-3	16	13	11	28	12	19	13	16	15	17	17	11	11	11	18	19	16	15	12	18	17	12	12	17	13	5	16	13	16	17	10	14	19	14	12	12	10	15	28	20	20	14	11	30
C_yunquensis_hcp-3	20	25	22	31	23	20	24	21	23	19	10	24	21	22	25	26	20	21	19	12	17	19	21	20	19	23	10	22	26	9	21	21	26	21	20	27	23	23	32	26	26	22	23	38	22
Supplemental Table S4C: Pairwise distances for hcp-3 codon-based phylogeny
	C_afra_hcp-3L8	C_brenneri_hcp-3L5	C_doughertyi_hcp-3L6	C_elegans_cpar-1	C_latens_hcp-3L4	C_panamensis_hcp-3L10	C_remanei_hcp-3L4	C_sinica_hcp-3L2	C_tribulationis_hcp-3L2	C_afra_hcp-3	C_becei_hcp-3	C_brenneri_hcp-3	C_briggsae_hcp-3	C_doughertyi_hcp-3	C_elegans_hcp-3	C_inopinata_hcp-3	C_japonica_hcp-3	C_kamaaina_hcp-3	C_latens_hcp-3	C_nouraguensis_hcp-3	C_panamensis_hcp-3	C_remanei_hcp-3	C_sinica_hcp-3	C_sulstoni_hcp-3	C_tribulationis_hcp-3	C_tropicalis_hcp-3	C_waitukubuli_hcp-3	C_zanzibari_hcp-3	C_imperialis_hcp-3	C_macrosperma_hcp-3	C_nigoni_hcp-3	C_oiwi_hcp-3	C_sp25_hcp-3	C_sp41_hcp-3	C_sp41_hcp-3L2	C_sp44_hcp-3	C_sp48_hcp-3	C_sp48_hcp-3L5	C_sp48_hcp-3L7	C_sp49_hcp-3	C_sp49_hcp-3L9	C_sp51_hcp-3	C_sp54_hcp-3	C_sp54_hcp-3L3	C_wallacei_hcp-3	C_yunquensis_hcp-3
C_afra_hcp-3L8
C_brenneri_hcp-3L5	0.391476
C_doughertyi_hcp-3L6	0.357349	0.277841
C_elegans_cpar-1	0.583596	0.492849	0.496786
C_latens_hcp-3L4	0.406944	0.363337	0.382392	0.593735
C_panamensis_hcp-3L10	0.469765	0.417039	0.368918	0.467255	0.425075
C_remanei_hcp-3L4	0.402845	0.352223	0.347695	0.609511	0.053441	0.456358
C_sinica_hcp-3L2	0.482987	0.298629	0.288449	0.447277	0.370346	0.384294	0.362938
C_tribulationis_hcp-3L2	0.466327	0.311524	0.287514	0.444996	0.365611	0.380059	0.377034	0.238849
C_afra_hcp-3	0.0771203	0.40047	0.364384	0.590253	0.398511	0.443185	0.394433	0.465782	0.465607
C_becei_hcp-3	0.398863	0.373122	0.334243	0.500727	0.41326	0.277243	0.421327	0.370755	0.323248	0.363455
C_brenneri_hcp-3	0.49627	0.271997	0.279222	0.499344	0.355665	0.401239	0.357619	0.346356	0.350768	0.47836	0.384143
C_briggsae_hcp-3	0.428096	0.304126	0.27874	0.502301	0.326591	0.409762	0.337638	0.300067	0.260938	0.454802	0.39187	0.290113
C_doughertyi_hcp-3	0.406802	0.312328	0.142992	0.511578	0.409279	0.428541	0.408678	0.335337	0.31786	0.4135	0.372204	0.276504	0.282075
C_elegans_hcp-3	0.509313	0.366427	0.357323	0.180773	0.462155	0.406212	0.456913	0.374442	0.367453	0.499937	0.402686	0.394433	0.445944	0.422527
C_inopinata_hcp-3	0.494862	0.329662	0.287707	0.510743	0.358753	0.402391	0.387827	0.358229	0.325012	0.495633	0.442322	0.304538	0.320993	0.269827	0.442497
C_japonica_hcp-3	0.464889	0.449655	0.373539	0.525804	0.385903	0.379784	0.416876	0.393162	0.380243	0.444496	0.320022	0.459965	0.419026	0.393592	0.45619	0.450718
C_kamaaina_hcp-3	0.417945	0.348786	0.291321	0.55557	0.379522	0.416581	0.364266	0.402058	0.360429	0.412436	0.354694	0.336274	0.333175	0.334433	0.412491	0.383345	0.404593
C_latens_hcp-3	0.400519	0.287637	0.311291	0.52115	0.314616	0.384423	0.298917	0.30864	0.316121	0.407818	0.387141	0.285784	0.239527	0.265429	0.427159	0.31443	0.390339	0.275004
C_nouraguensis_hcp-3	0.399586	0.353302	0.351964	0.510425	0.406647	0.336927	0.396713	0.370107	0.362823	0.375785	0.0696837	0.39727	0.412795	0.414569	0.4096	0.468311	0.33982	0.346242	0.394147
C_panamensis_hcp-3	0.441013	0.398511	0.375282	0.466012	0.388181	0.0379013	0.43258	0.384979	0.386508	0.415361	0.256204	0.392464	0.408417	0.423323	0.411627	0.39727	0.367189	0.378118	0.360833	0.30392
C_remanei_hcp-3	0.440517	0.297741	0.316367	0.518238	0.305337	0.384423	0.289711	0.30864	0.333718	0.429681	0.406487	0.264251	0.243322	0.275636	0.427159	0.31569	0.384573	0.293164	0.0340795	0.413706	0.360833
C_sinica_hcp-3	0.434775	0.324347	0.284731	0.48187	0.317358	0.387699	0.317572	0.301042	0.32879	0.43445	0.42386	0.302343	0.261406	0.329357	0.384294	0.291244	0.379429	0.331498	0.257644	0.43309	0.388388	0.24301
C_sulstoni_hcp-3	0.282253	0.45218	0.394302	0.52216	0.384422	0.42296	0.398571	0.405777	0.438532	0.257695	0.365382	0.422322	0.434604	0.415334	0.507086	0.437523	0.408857	0.450028	0.391037	0.364486	0.390001	0.375389	0.370107
C_tribulationis_hcp-3	0.442831	0.318407	0.300081	0.437746	0.296843	0.371406	0.307789	0.276659	0.287149	0.463116	0.382783	0.337057	0.26322	0.329357	0.355559	0.296972	0.360074	0.344583	0.237289	0.376767	0.353941	0.22772	0.226167	0.398356
C_tropicalis_hcp-3	0.439543	0.327434	0.232743	0.511307	0.287614	0.424314	0.315448	0.330743	0.361813	0.447471	0.39109	0.243152	0.268826	0.244016	0.431707	0.285424	0.398692	0.329478	0.359757	0.418227	0.42961	0.334056	0.298864	0.368042	0.330277
C_waitukubuli_hcp-3	0.347195	0.40726	0.322981	0.485988	0.386227	0.305842	0.393437	0.35137	0.406053	0.32469	0.22749	0.402233	0.385386	0.353957	0.363337	0.395271	0.354813	0.366489	0.335758	0.242387	0.268854	0.342631	0.315446	0.272434	0.325652	0.357243
C_zanzibari_hcp-3	0.458402	0.367018	0.336304	0.520526	0.312428	0.421787	0.312639	0.330086	0.309794	0.451902	0.45685	0.335132	0.256111	0.30369	0.435911	0.313698	0.43493	0.371837	0.241731	0.462145	0.41065	0.227228	0.21266	0.382108	0.185	0.377831	0.358132
C_imperialis_hcp-3	0.395444	0.469042	0.42028	0.564847	0.41841	0.429222	0.432202	0.497146	0.467774	0.413832	0.411847	0.465829	0.459675	0.442458	0.469587	0.480941	0.367655	0.464565	0.434531	0.446939	0.410592	0.461798	0.392598	0.339121	0.446516	0.371414	0.370593	0.465567
C_macrosperma_hcp-3	0.389361	0.428897	0.411473	0.486179	0.399157	0.326743	0.371521	0.406923	0.419171	0.377351	0.21648	0.370178	0.405916	0.431929	0.41783	0.472107	0.32797	0.34443	0.347548	0.237931	0.303422	0.348995	0.343677	0.312268	0.375219	0.420647	0.202574	0.407519	0.450436
C_nigoni_hcp-3	0.428887	0.292861	0.274009	0.517622	0.317881	0.412929	0.323368	0.327034	0.259534	0.440674	0.410791	0.301445	0.0380425	0.277816	0.443464	0.316215	0.40505	0.317112	0.251742	0.413544	0.411562	0.255562	0.256111	0.42936	0.262636	0.274527	0.390753	0.257644	0.443998	0.40726
C_oiwi_hcp-3	0.422379	0.353115	0.28613	0.581337	0.409139	0.415957	0.387206	0.390003	0.360686	0.41718	0.360883	0.314888	0.355703	0.304807	0.450136	0.407364	0.408151	0.0783391	0.275899	0.346982	0.371811	0.283662	0.348431	0.464029	0.350133	0.368265	0.367029	0.354728	0.456474	0.367656	0.333636
C_sp25_hcp-3	0.388181	0.493041	0.430153	0.60741	0.431603	0.532133	0.446176	0.484874	0.482029	0.416754	0.425394	0.498974	0.458664	0.435625	0.514706	0.563519	0.392024	0.448071	0.501521	0.480897	0.485836	0.534101	0.492751	0.413668	0.499326	0.425395	0.437502	0.467383	0.176809	0.499344	0.461971	0.466016
C_sp41_hcp-3	0.461529	0.346346	0.299965	0.503686	0.349679	0.388181	0.344451	0.311915	0.304025	0.472253	0.405166	0.360213	0.263807	0.333276	0.386075	0.327798	0.393731	0.319907	0.265162	0.379552	0.383064	0.256372	0.200775	0.414011	0.156062	0.347489	0.327292	0.183751	0.491385	0.407221	0.253207	0.303489	0.505737
C_sp41_hcp-3L2	0.475159	0.340943	0.311078	0.450041	0.373501	0.331448	0.404438	0.207804	0.156893	0.432355	0.311018	0.302024	0.232703	0.345562	0.367018	0.336927	0.368817	0.389928	0.318529	0.368294	0.342043	0.313062	0.289455	0.390883	0.277535	0.317589	0.362451	0.279228	0.407422	0.393008	0.241949	0.384453	0.457056	0.290113
C_sp44_hcp-3	0.397427	0.316836	0.255209	0.546921	0.340637	0.384851	0.362707	0.354813	0.332235	0.397136	0.404283	0.257547	0.282412	0.269984	0.398933	0.312034	0.387141	0.363737	0.344969	0.403848	0.377894	0.346373	0.338663	0.39698	0.309268	0.244792	0.324788	0.320774	0.397987	0.373373	0.282332	0.345669	0.430478	0.315259	0.344558
C_sp48_hcp-3	0.491225	0.27769	0.253777	0.532197	0.370795	0.375366	0.371057	0.309779	0.367278	0.464947	0.347657	0.0740498	0.293992	0.271381	0.411166	0.293451	0.417209	0.345669	0.273977	0.373252	0.374442	0.262835	0.283662	0.405757	0.345656	0.224275	0.370875	0.317171	0.46259	0.350317	0.317171	0.334846	0.500926	0.352645	0.302518	0.236234
C_sp48_hcp-3L5	0.483734	0.201614	0.297807	0.502318	0.398644	0.402845	0.368033	0.296066	0.318996	0.481045	0.404305	0.304243	0.338771	0.332296	0.403573	0.381434	0.466513	0.359726	0.329535	0.399157	0.392179	0.340161	0.343972	0.42266	0.365761	0.332447	0.422491	0.358526	0.433079	0.427773	0.327193	0.366205	0.463058	0.37049	0.353691	0.343866	0.315906
C_sp48_hcp-3L7	0.509924	0.50588	0.512193	0.672213	0.455675	0.495377	0.416301	0.41201	0.476999	0.475788	0.464542	0.43334	0.514913	0.531622	0.585567	0.533878	0.527086	0.508082	0.434621	0.435348	0.494011	0.430496	0.516179	0.482029	0.543256	0.446695	0.486004	0.53675	0.634809	0.454116	0.512658	0.532	0.550776	0.565383	0.475235	0.471364	0.365669	0.480948
C_sp49_hcp-3	0.42271	0.498135	0.50174	0.57199	0.393577	0.485257	0.419936	0.454634	0.485437	0.407818	0.419371	0.502895	0.49111	0.513487	0.501125	0.542606	0.334386	0.456122	0.504881	0.438358	0.471785	0.517194	0.467962	0.396557	0.458616	0.453605	0.446954	0.473207	0.223222	0.435256	0.487492	0.454383	0.229976	0.467951	0.443662	0.465433	0.49974	0.471394	0.529678
C_sp49_hcp-3L9	0.378018	0.509313	0.467327	0.578195	0.411306	0.451146	0.444288	0.452558	0.445172	0.371552	0.425394	0.527095	0.455148	0.497225	0.526014	0.536546	0.294327	0.420743	0.474613	0.456875	0.431666	0.492654	0.438556	0.364486	0.447953	0.4447	0.422729	0.462236	0.213897	0.421327	0.451902	0.419192	0.215615	0.443998	0.413073	0.436239	0.510827	0.465443	0.516127	0.0379507
C_sp51_hcp-3	0.469217	0.269305	0.244474	0.571927	0.386331	0.435659	0.392334	0.329888	0.347307	0.504283	0.369198	0.25691	0.329338	0.275543	0.43493	0.264324	0.434296	0.349033	0.339826	0.364227	0.430148	0.345207	0.325554	0.425544	0.33936	0.249847	0.394279	0.333457	0.453946	0.447953	0.348138	0.359178	0.497775	0.313182	0.341754	0.307444	0.197566	0.331677	0.461987	0.516589	0.513329
C_sp54_hcp-3	0.373523	0.298515	0.241014	0.508012	0.323905	0.343044	0.335667	0.33044	0.325875	0.380219	0.350632	0.273335	0.213492	0.258254	0.450718	0.274745	0.404011	0.367159	0.279073	0.366617	0.331221	0.278889	0.321335	0.373113	0.259266	0.255535	0.297541	0.303621	0.409299	0.327067	0.240028	0.334433	0.437366	0.306211	0.31705	0.214222	0.268454	0.319409	0.497386	0.44628	0.424338	0.310181
C_sp54_hcp-3L3	0.518455	0.45268	0.368528	0.611016	0.510178	0.50997	0.519097	0.502594	0.464401	0.512905	0.462137	0.422648	0.386024	0.391209	0.579493	0.383062	0.518455	0.500204	0.405463	0.471948	0.488878	0.407266	0.45184	0.490383	0.39213	0.403126	0.406493	0.437372	0.54073	0.466403	0.401377	0.473953	0.614222	0.425905	0.459427	0.371382	0.409539	0.487348	0.619918	0.610817	0.582448	0.451325	0.177922
C_wallacei_hcp-3	0.397461	0.337338	0.206225	0.466433	0.328352	0.408415	0.329942	0.361318	0.323233	0.423205	0.372862	0.279264	0.264197	0.227285	0.382651	0.265832	0.381413	0.298864	0.316515	0.384307	0.40175	0.309673	0.27093	0.385566	0.289239	0.149844	0.333586	0.272178	0.383898	0.402157	0.269005	0.309673	0.442908	0.281847	0.320475	0.228735	0.242928	0.340142	0.460702	0.455504	0.438401	0.263847	0.221706	0.35426
C_yunquensis_hcp-3	0.409762	0.380556	0.337756	0.527304	0.428567	0.330986	0.404443	0.398999	0.433323	0.342043	0.190692	0.43688	0.430156	0.40759	0.427621	0.442322	0.322165	0.398488	0.387141	0.220324	0.303217	0.402097	0.397114	0.353691	0.384125	0.477501	0.224106	0.41839	0.414286	0.222262	0.429681	0.41704	0.472336	0.425262	0.372326	0.43283	0.383739	0.431978	0.498927	0.425394	0.429529	0.395293	0.411748	0.516332	0.439526
Supplemental Table S4D: Pairwise number of differences for hcp-3 codon-based alignments
	C_afra_hcp-3L8	C_brenneri_hcp-3L5	C_doughertyi_hcp-3L6	C_elegans_cpar-1	C_latens_hcp-3L4	C_panamensis_hcp-3L10	C_remanei_hcp-3L4	C_sinica_hcp-3L2	C_tribulationis_hcp-3L2	C_afra_hcp-3	C_becei_hcp-3	C_brenneri_hcp-3	C_briggsae_hcp-3	C_doughertyi_hcp-3	C_elegans_hcp-3	C_inopinata_hcp-3	C_japonica_hcp-3	C_kamaaina_hcp-3	C_latens_hcp-3	C_nouraguensis_hcp-3	C_panamensis_hcp-3	C_remanei_hcp-3	C_sinica_hcp-3	C_sulstoni_hcp-3	C_tribulationis_hcp-3	C_tropicalis_hcp-3	C_waitukubuli_hcp-3	C_zanzibari_hcp-3	C_imperialis_hcp-3	C_macrosperma_hcp-3	C_nigoni_hcp-3	C_oiwi_hcp-3	C_sp25_hcp-3	C_sp41_hcp-3	C_sp41_hcp-3L2	C_sp44_hcp-3	C_sp48_hcp-3	C_sp48_hcp-3L5	C_sp48_hcp-3L7	C_sp49_hcp-3	C_sp49_hcp-3L9	C_sp51_hcp-3	C_sp54_hcp-3	C_sp54_hcp-3L3	C_wallacei_hcp-3	C_yunquensis_hcp-3
C_afra_hcp-3L8
C_brenneri_hcp-3L5	81
C_doughertyi_hcp-3L6	75	62
C_elegans_cpar-1	108	96	96
C_latens_hcp-3L4	84	77	80	108
C_panamensis_hcp-3L10	92	86	77	93	86
C_remanei_hcp-3L4	83	75	74	110	14	91
C_sinica_hcp-3L2	95	66	64	90	78	80	77
C_tribulationis_hcp-3L2	92	69	64	89	78	79	80	55
C_afra_hcp-3	20	82	76	109	83	88	82	92	92
C_becei_hcp-3	82	77	71	97	85	62	86	78	70	76
C_brenneri_hcp-3	98	61	63	97	77	83	77	74	75	95	80
C_briggsae_hcp-3	87	67	62	98	72	84	74	67	59	91	81	65
C_doughertyi_hcp-3	83	68	35	98	84	87	84	72	69	84	77	62	62
C_elegans_hcp-3	98	77	75	43	91	84	90	79	77	97	83	82	90	86
C_inopinata_hcp-3	97	72	64	98	76	83	81	77	71	97	89	67	70	60	89
C_japonica_hcp-3	92	90	78	100	81	79	86	82	80	89	70	92	86	81	91	91
C_kamaaina_hcp-3	85	74	64	102	79	84	76	82	76	84	74	72	72	72	82	80	82
C_latens_hcp-3	83	64	68	100	69	81	66	68	69	84	81	64	55	59	87	69	81	61
C_nouraguensis_hcp-3	82	74	74	99	84	73	82	78	77	78	18	82	85	84	84	93	73	73	82
C_panamensis_hcp-3	88	83	78	93	80	10	87	80	80	84	58	82	84	86	85	82	77	78	77	67
C_remanei_hcp-3	89	66	69	100	67	81	64	68	72	87	84	60	56	61	87	69	80	64	9	85	77
C_sinica_hcp-3	88	71	63	95	70	81	70	67	72	88	87	67	60	71	80	65	80	71	59	89	81	56
C_sulstoni_hcp-3	63	89	81	101	80	85	82	83	88	58	77	87	88	84	98	88	84	89	81	77	80	78	78
C_tribulationis_hcp-3	89	70	66	89	65	78	67	63	65	92	81	73	60	71	76	66	77	73	55	80	75	53	53	83
C_tropicalis_hcp-3	87	70	53	97	63	85	68	70	75	88	79	55	60	55	86	62	82	70	75	84	86	71	65	76	70
C_waitukubuli_hcp-3	74	83	69	96	80	67	81	75	84	70	53	83	80	74	77	82	76	75	72	56	60	73	69	61	71	74
C_zanzibari_hcp-3	92	78	73	100	69	86	69	72	69	91	92	73	59	67	88	69	88	78	56	93	84	53	50	80	44	78	76
C_imperialis_hcp-3	81	93	85	104	86	86	88	96	92	84	84	93	91	88	92	95	78	91	87	90	83	91	81	72	89	77	77	91
C_macrosperma_hcp-3	81	86	83	96	82	71	77	84	86	79	51	77	83	86	85	93	71	72	74	55	67	74	73	68	79	83	48	84	89
C_nigoni_hcp-3	87	65	61	100	70	84	71	72	59	89	84	67	10	61	90	69	84	69	57	85	84	58	59	87	60	61	81	59	89	83
C_oiwi_hcp-3	86	75	63	106	84	84	80	80	76	85	75	68	76	67	88	84	83	20	61	73	77	62	74	91	74	77	75	75	90	76	72
C_sp25_hcp-3	80	96	86	109	87	101	89	94	94	85	86	98	90	87	99	106	81	88	97	94	94	101	95	84	96	84	87	91	42	97	91	91
C_sp41_hcp-3	92	75	66	98	75	80	74	69	68	94	84	77	60	72	80	72	82	69	60	80	79	58	48	85	38	73	71	44	95	84	58	66	97
C_sp41_hcp-3L2	94	74	68	91	80	71	85	49	38	88	68	67	54	74	78	73	78	81	70	78	73	69	65	81	63	68	77	63	83	82	56	80	91	65
C_sp44_hcp-3	82	70	58	103	73	80	77	76	72	82	83	59	63	61	83	69	81	77	75	83	79	75	74	82	68	55	70	70	82	78	63	74	87	69	74
C_sp48_hcp-3	97	62	58	102	79	79	79	68	78	93	74	19	66	61	85	65	85	73	62	78	79	60	64	84	75	51	78	70	92	74	70	71	97	76	67	55
C_sp48_hcp-3L5	94	47	65	97	83	83	78	65	69	93	82	67	73	71	83	80	92	75	71	82	81	73	74	85	77	71	85	76	87	86	71	76	91	78	75	74	69
C_sp48_hcp-3L7	98	98	98	117	91	96	85	84	94	93	92	88	99	100	108	101	100	96	88	87	96	87	100	94	104	87	95	103	113	90	99	99	103	106	93	94	77	95
C_sp49_hcp-3	86	96	98	105	82	94	86	90	95	84	85	98	96	99	97	104	72	90	98	88	92	99	93	82	91	90	90	93	52	88	96	90	53	92	89	92	97	93	100
C_sp49_hcp-3L9	79	98	93	106	85	89	90	90	89	78	86	102	91	97	100	104	65	85	94	91	86	96	89	77	90	89	86	92	50	86	91	85	50	89	84	88	99	92	98	10
C_sp51_hcp-3	93	61	56	107	81	89	82	72	75	98	78	59	72	62	88	60	88	74	74	77	88	75	71	86	74	56	82	73	91	90	75	76	97	69	74	69	47	72	93	100	100
C_sp54_hcp-3	79	66	55	99	71	74	73	72	71	80	75	62	50	58	91	62	84	78	63	78	72	63	71	79	59	57	66	68	84	71	55	72	88	68	70	50	61	69	97	90	87	69
C_sp54_hcp-3L3	97	88	75	110	96	96	97	96	90	96	89	84	78	78	105	78	97	94	82	91	93	82	89	94	80	79	82	87	100	90	80	90	108	85	89	76	82	92	109	109	106	89	41
C_wallacei_hcp-3	81	72	48	91	70	83	70	76	69	85	77	62	59	52	79	59	79	65	68	79	82	67	60	79	63	36	71	60	79	81	60	67	87	62	69	52	55	72	89	90	88	59	51	72
C_yunquensis_hcp-3	84	78	71	100	87	71	83	82	88	73	45	88	87	82	86	89	70	81	81	51	66	83	82	75	81	92	52	86	84	52	87	84	92	87	78	88	80	86	96	86	87	82	85	97	87
